# Supplementary material for: Survey of Pathogen-Lowering and Immuno-Modulatory Effects Upon Treatment of Campylobacter coli-Infected Secondary Abiotic IL-10−/− Mice with the Probiotic Formulation Aviguard®
Source: Microorganisms. 2021 May 23;9(6):1127. doi: 10.3390/microorganisms9061127 (PMC8224786; doi:10.3390/microorganisms9061127)
Supplement: Supplementary file 1 [file microorganisms-09-01127-s001.zip]

Archive with 6 entries (6 files):
- Supplementary_FigureS1_06.04.21.pdf
- __MACOSX/._Supplementary_FigureS1_06.04.21.pdf
- Supplementary_FigureS2_06.04.21.pdf
- __MACOSX/._Supplementary_FigureS2_06.04.21.pdf
- Supplementary_FigureS3_06.04.2021.pdf
- __MACOSX/._Supplementary_FigureS3_06.04.2021.pdf
